# Supplementary material for: Clinical Utility of a Cell-Free DNA Assay in Patients With Colorectal Cancer
Source: Front Oncol. 2021 Mar 19;11:589673. doi: 10.3389/fonc.2021.589673 (PMC8017343; doi:10.3389/fonc.2021.589673)
Supplement: Supplementary Table 2 — Genomic alterations in relapse or metastasis group. [file Table_2.XLSX]

## Sheet: SNV and indel
Supplementary Table 2. Genomic alterations in relapse or metastasis group.
Patient ID	Chr	Start	End	Ref	Alt	Func.refGene	Gene	ExonicFunc.refGene	AAChange.refGene	1000g2015aug_all	1000g2015aug_eas	ExAC_EAS_MAF	Taiwan_BioBank_MAF	avsnp150	cosmic70	CLNSIG	AF	DP	MAO	MDP	LOD
2	chr2	209113113	209113113	G	A	exonic	IDH1	nonsynonymous SNV	IDH1:NM_001282386:exon4:c.C394T:p.R132C,IDH1:NM_001282387:exon4:c.C394T:p.R132C,IDH1:NM_005896:exon4:c.C394T:p.R132C	NA	NA	NA	NA	rs121913499	ID=COSM28747;OCCURENCE=212(haematopoietic_and_lymphoid_tissue),3(NS),184(bone),106(central_nervous_system),1(prostate),3(large_intestine),33(biliary_tract),3(liver),6(skin),1(breast),11(soft_tissue),1(autonomic_ganglia)	Pathogenic/Likely_pathogenic	0.00590194	75056	39	6608	0.00130132
7	chr12	25378562	25378562	C	T	exonic	KRAS	nonsynonymous SNV	KRAS:NM_004985:exon4:c.G436A:p.A146T,KRAS:NM_033360:exon4:c.G436A:p.A146T	NA	NA	NA	NA	rs121913527	ID=COSM1165198,COSM19404;OCCURENCE=91(large_intestine),2(small_intestine),1(upper_aerodigestive_tract),11(haematopoietic_and_lymphoid_tissue)	Uncertain_significance	0.0218023	57643	45	2064	0.00363691
7	chr17	7577539	7577539	G	A	exonic	TP53	nonsynonymous SNV	TP53:NM_001126115:exon3:c.C346T:p.R116W,TP53:NM_001126116:exon3:c.C346T:p.R116W,TP53:NM_001126117:exon3:c.C346T:p.R116W,TP53:NM_001276697:exon3:c.C265T:p.R89W,TP53:NM_001276698:exon3:c.C265T:p.R89W,TP53:NM_001276699:exon3:c.C265T:p.R89W,TP53:NM_001126118:exon6:c.C625T:p.R209W,TP53:NM_000546:exon7:c.C742T:p.R248W,TP53:NM_001126112:exon7:c.C742T:p.R248W,TP53:NM_001126113:exon7:c.C742T:p.R248W,TP53:…	NA	NA	NA	NA	rs121912651	ID=COSM3388183,COSM120007,COSM120006,COSM10656,COSM120005,COSM1640831;OCCURENCE=61(breast),26(skin),9(biliary_tract),144(large_intestine),4(prostate),4(liver),2(kidney),11(pancreas),21(urinary_tract),31(ovary),4(soft_tissue),20(endometrium),20(lung),1(penis),4(thyroid),27(haematopoietic_and_lymphoid_tissue),1(pleura),1(cervix),28(stomach),33(central_nervous_system),45(oesophagus),1(vulva),1(bone)…	Pathogenic	0.000751691	133221	3	3991	0.00188212
7	chr17	7578190	7578190	T	C	exonic	TP53	nonsynonymous SNV	TP53:NM_001126115:exon2:c.A263G:p.Y88C,TP53:NM_001126116:exon2:c.A263G:p.Y88C,TP53:NM_001126117:exon2:c.A263G:p.Y88C,TP53:NM_001276697:exon2:c.A182G:p.Y61C,TP53:NM_001276698:exon2:c.A182G:p.Y61C,TP53:NM_001276699:exon2:c.A182G:p.Y61C,TP53:NM_001126118:exon5:c.A542G:p.Y181C,TP53:NM_000546:exon6:c.A659G:p.Y220C,TP53:NM_001126112:exon6:c.A659G:p.Y220C,TP53:NM_001126113:exon6:c.A659G:p.Y220C,TP53:NM_…	NA	NA	NA	NA	rs121912666	ID=COSM99718,COSM3355993,COSM99719,COSM1644277,COSM99720,COSM10758;OCCURENCE=18(oesophagus),1(bone),27(upper_aerodigestive_tract),20(central_nervous_system),12(stomach),12(haematopoietic_and_lymphoid_tissue),1(peritoneum),27(lung),4(endometrium),44(ovary),7(soft_tissue),17(large_intestine),1(biliary_tract),1(prostate),8(liver),5(pancreas),16(urinary_tract),3(small_intestine),33(breast),1(skin)	Pathogenic	0.00276571	70654	7	2531	0.0029666
7	chr17	7578396	7578404	GTGGGGGCA	-	exonic	TP53	nonframeshift deletion	TP53:NM_001126115:exon1:c.130_138del:p.44_46del,TP53:NM_001126116:exon1:c.130_138del:p.44_46del,TP53:NM_001126117:exon1:c.130_138del:p.44_46del,TP53:NM_001276697:exon1:c.49_57del:p.17_19del,TP53:NM_001276698:exon1:c.49_57del:p.17_19del,TP53:NM_001276699:exon1:c.49_57del:p.17_19del,TP53:NM_001126118:exon4:c.409_417del:p.137_139del,TP53:NM_000546:exon5:c.526_534del:p.176_178del,TP53:NM_001126112:ex…	NA	NA	NA	NA	NA	NA	NA	0.0229848	99694	71	3089	0.00243118
8	chr12	25398281	25398281	C	T	exonic	KRAS	nonsynonymous SNV	KRAS:NM_004985:exon2:c.G38A:p.G13D,KRAS:NM_033360:exon2:c.G38A:p.G13D	NA	NA	NA	NA	rs112445441	ID=COSM1140132,COSM532;OCCURENCE=103(haematopoietic_and_lymphoid_tissue),2(pleura),5(cervix),17(gastrointestinal_tract_(site_indeterminate)),2(peritoneum),118(lung),23(thyroid),1(bone),4(upper_aerodigestive_tract),3(oesophagus),1(central_nervous_system),43(stomach),29(pancreas),3(liver),5(urinary_tract),1(genital_tract),3337(large_intestine),21(biliary_tract),23(prostate),17(breast),3(skin),19(sm…	Pathogenic	0.00952039	54631	53	5515	0.00134957
8	chr17	7578412	7578412	A	G	exonic	TP53	nonsynonymous SNV	TP53:NM_001126115:exon1:c.T122C:p.V41A,TP53:NM_001126116:exon1:c.T122C:p.V41A,TP53:NM_001126117:exon1:c.T122C:p.V41A,TP53:NM_001276697:exon1:c.T41C:p.V14A,TP53:NM_001276698:exon1:c.T41C:p.V14A,TP53:NM_001276699:exon1:c.T41C:p.V14A,TP53:NM_001126118:exon4:c.T401C:p.V134A,TP53:NM_000546:exon5:c.T518C:p.V173A,TP53:NM_001126112:exon5:c.T518C:p.V173A,TP53:NM_001126113:exon5:c.T518C:p.V173A,TP53:NM_001…	NA	NA	NA	NA	rs1057519747	ID=COSM1630439,COSM44327,COSM1630438,COSM1630441,COSM1630440;OCCURENCE=1(liver),3(biliary_tract),1(prostate),3(central_nervous_system),2(lung),2(haematopoietic_and_lymphoid_tissue)	Likely_pathogenic	0.00792453	70906	42	5300	0.00174434
9	chr12	25380275	25380275	T	G	exonic	KRAS	nonsynonymous SNV	KRAS:NM_004985:exon3:c.A183C:p.Q61H,KRAS:NM_033360:exon3:c.A183C:p.Q61H	NA	NA	NA	NA	rs17851045	ID=COSM554,COSM1135364;OCCURENCE=1(ovary),5(endometrium),1(breast),2(skin),2(small_intestine),4(liver),1(kidney),35(pancreas),1(urinary_tract),1(biliary_tract),65(large_intestine),13(lung),1(thyroid),9(haematopoietic_and_lymphoid_tissue)	Pathogenic/Likely_pathogenic	0.473734	43207	496	1047	0.0071603
9	chr17	7578406	7578406	C	T	exonic	TP53	nonsynonymous SNV	TP53:NM_001126115:exon1:c.G128A:p.R43H,TP53:NM_001126116:exon1:c.G128A:p.R43H,TP53:NM_001126117:exon1:c.G128A:p.R43H,TP53:NM_001276697:exon1:c.G47A:p.R16H,TP53:NM_001276698:exon1:c.G47A:p.R16H,TP53:NM_001276699:exon1:c.G47A:p.R16H,TP53:NM_001126118:exon4:c.G407A:p.R136H,TP53:NM_000546:exon5:c.G524A:p.R175H,TP53:NM_001126112:exon5:c.G524A:p.R175H,TP53:NM_001126113:exon5:c.G524A:p.R175H,TP53:NM_001…	NA	NA	NA	NA	rs28934578	ID=COSM3355994,COSM1640851,COSM99024,COSM99023,COSM10648,COSM99914,COSM99022;OCCURENCE=4(skin),97(breast),9(biliary_tract),321(large_intestine),4(prostate),4(kidney),9(liver),22(pancreas),28(urinary_tract),1(adrenal_gland),65(ovary),1(soft_tissue),9(endometrium),2(salivary_gland),1(penis),18(lung),2(thyroid),35(haematopoietic_and_lymphoid_tissue),4(cervix),62(stomach),70(central_nervous_system),8…	Pathogenic	0.463222	60134	762	1645	0.00456172
9	chr5	112175639	112175639	C	T	exonic	APC	stopgain	APC:NM_001127511:exon14:c.C4294T:p.R1432X,APC:NM_000038:exon16:c.C4348T:p.R1450X,APC:NM_001127510:exon17:c.C4348T:p.R1450X	NA	NA	NA	NA	rs121913332	ID=COSM13127;OCCURENCE=12(stomach),2(endometrium),3(soft_tissue),158(large_intestine),2(pancreas),6(small_intestine)	Pathogenic	0.268238	31691	239	891	0.00841008
10	chr18	48591918	48591918	C	T	exonic	SMAD4	nonsynonymous SNV	SMAD4:NM_005359:exon9:c.C1081T:p.R361C	NA	NA	NA	NA	rs80338963	ID=COSM14140;OCCURENCE=2(oesophagus),5(small_intestine),5(pancreas),1(biliary_tract),10(large_intestine)	Pathogenic	0.000857388	117097	3	3499	0.00214654
12	chr12	25398281	25398281	C	T	exonic	KRAS	nonsynonymous SNV	KRAS:NM_004985:exon2:c.G38A:p.G13D,KRAS:NM_033360:exon2:c.G38A:p.G13D	NA	NA	NA	NA	rs112445441	ID=COSM1140132,COSM532;OCCURENCE=103(haematopoietic_and_lymphoid_tissue),2(pleura),5(cervix),17(gastrointestinal_tract_(site_indeterminate)),2(peritoneum),118(lung),23(thyroid),1(bone),4(upper_aerodigestive_tract),3(oesophagus),1(central_nervous_system),43(stomach),29(pancreas),3(liver),5(urinary_tract),1(genital_tract),3337(large_intestine),21(biliary_tract),23(prostate),17(breast),3(skin),19(sm…	Pathogenic	0.00237342	48138	6	2528	0.0029701
12	chr15	90631934	90631934	C	T	exonic	IDH2	nonsynonymous SNV	IDH2:NM_001290114:exon2:c.G29A:p.R10Q,IDH2:NM_001289910:exon4:c.G263A:p.R88Q,IDH2:NM_002168:exon4:c.G419A:p.R140Q	NA	NA	0.000115554	NA	rs121913502	ID=COSM41590;OCCURENCE=417(haematopoietic_and_lymphoid_tissue),1(NS)	Pathogenic	0.468129	73161	1366	2918	0.00257352
13	chr17	7579406	7579406	G	C	exonic	TP53	stopgain	TP53:NM_001126118:exon3:c.C164G:p.S55X,TP53:NM_000546:exon4:c.C281G:p.S94X,TP53:NM_001126112:exon4:c.C281G:p.S94X,TP53:NM_001126113:exon4:c.C281G:p.S94X,TP53:NM_001126114:exon4:c.C281G:p.S94X,TP53:NM_001276695:exon4:c.C164G:p.S55X,TP53:NM_001276696:exon4:c.C164G:p.S55X,TP53:NM_001276760:exon4:c.C164G:p.S55X,TP53:NM_001276761:exon4:c.C164G:p.S55X	NA	NA	NA	NA	NA	ID=COSM45653;OCCURENCE=1(haematopoietic_and_lymphoid_tissue),1(oesophagus)	NA	0.0235849	84655	25	1060	0.00549118
13	chr7	140453136	140453136	A	T	exonic	BRAF	nonsynonymous SNV	BRAF:NM_004333:exon15:c.T1799A:p.V600E	NA	NA	NA	NA	rs113488022	ID=COSM476;OCCURENCE=3(adrenal_gland),3(urinary_tract),4(genital_tract),7(pancreas),16(liver),68(eye),2(prostate),4161(large_intestine),21(biliary_tract),11(breast),4377(skin),9(small_intestine),1(autonomic_ganglia),20(pituitary),242(ovary),32(soft_tissue),7(testis),459(haematopoietic_and_lymphoid_tissue),9534(thyroid),78(lung),1(meninges),12(upper_aerodigestive_tract),717(NS),15(bone),2(oesophag…	Pathogenic	0.010008	98120	25	2474	0.00300575
13	chr7	140453154	140453154	T	C	exonic	BRAF	nonsynonymous SNV	BRAF:NM_004333:exon15:c.A1781G:p.D594G	NA	NA	NA	NA	rs121913338	ID=COSM467;OCCURENCE=10(skin),1(breast),2(urinary_tract),2(pancreas),21(large_intestine),2(ovary),1(salivary_gland),2(endometrium),5(lung),6(haematopoietic_and_lymphoid_tissue),2(stomach),1(upper_aerodigestive_tract)	Pathogenic	0.00440705	98120	11	2496	0.00300815
14	chr12	25398284	25398284	C	A	exonic	KRAS	nonsynonymous SNV	KRAS:NM_004985:exon2:c.G35T:p.G12V,KRAS:NM_033360:exon2:c.G35T:p.G12V	NA	NA	NA	NA	rs121913529	ID=COSM1140133,COSM520;OCCURENCE=24(skin),10(breast),24(small_intestine),17(urinary_tract),2(genital_tract),2(kidney),1(eye),5(liver),1402(pancreas),39(prostate),110(biliary_tract),4060(large_intestine),1(autonomic_ganglia),245(ovary),4(soft_tissue),102(endometrium),13(thyroid),13(peritoneum),878(lung),6(testis),8(cervix),36(haematopoietic_and_lymphoid_tissue),2(pleura),9(gastrointestinal_tract_(…	Pathogenic	0.118098	66903	308	2608	0.0028791
14	chr17	7577121	7577121	G	C	exonic	TP53	nonsynonymous SNV	TP53:NM_001126115:exon4:c.C421G:p.R141G,TP53:NM_001126116:exon4:c.C421G:p.R141G,TP53:NM_001126117:exon4:c.C421G:p.R141G,TP53:NM_001276697:exon4:c.C340G:p.R114G,TP53:NM_001276698:exon4:c.C340G:p.R114G,TP53:NM_001276699:exon4:c.C340G:p.R114G,TP53:NM_001126118:exon7:c.C700G:p.R234G,TP53:NM_000546:exon8:c.C817G:p.R273G,TP53:NM_001126112:exon8:c.C817G:p.R273G,TP53:NM_001126113:exon8:c.C817G:p.R273G,TP…	NA	NA	NA	NA	NA	ID=COSM43843,COSM3719992,COSM3719991,COSM3719990;OCCURENCE=1(central_nervous_system),1(stomach),1(oesophagus),1(upper_aerodigestive_tract),1(lung),1(haematopoietic_and_lymphoid_tissue),1(ovary),1(pancreas),2(urinary_tract)	NA	0.0575502	64803	109	1894	0.00396287
14	chr18	48591904	48591904	C	T	exonic	SMAD4	nonsynonymous SNV	SMAD4:NM_005359:exon9:c.C1067T:p.P356L	NA	NA	NA	NA	NA	ID=COSM14049;OCCURENCE=1(oesophagus),4(large_intestine)	NA	0.0624	77482	156	2500	0.00300335
14	chr20	57484420	57484420	C	T	exonic	GNAS	nonsynonymous SNV	GNAS:NM_001077489:exon7:c.C556T:p.R186C,GNAS:NM_080426:exon7:c.C559T:p.R187C,GNAS:NM_000516:exon8:c.C601T:p.R201C,GNAS:NM_001077488:exon8:c.C604T:p.R202C,GNAS:NM_001309840:exon8:c.C424T:p.R142C,GNAS:NM_001309861:exon8:c.C424T:p.R142C,GNAS:NM_080425:exon8:c.C2530T:p.R844C	NA	NA	NA	NA	rs11554273	ID=COSM27887,COSM123397;OCCURENCE=1(autonomic_ganglia),14(ovary),14(soft_tissue),137(pituitary),3(kidney),5(liver),97(pancreas),8(adrenal_gland),36(large_intestine),3(biliary_tract),5(parathyroid),1(breast),7(small_intestine),56(bone),1(upper_aerodigestive_tract),6(stomach),1(haematopoietic_and_lymphoid_tissue),7(cervix),2(testis),2(lung),8(thyroid)	Pathogenic/Likely_pathogenic	0.0021296	94713	7	3287	0.00228488
14	chr4	55139735	55139735	-	T	exonic	PDGFRA	frameshift insertion	PDGFRA:NM_001347827:exon10:c.1396_1397insT:p.A466fs,PDGFRA:NM_001347829:exon10:c.1396_1397insT:p.A466fs,PDGFRA:NM_001347830:exon10:c.1435_1436insT:p.A479fs,PDGFRA:NM_006206:exon10:c.1396_1397insT:p.A466fs,PDGFRA:NM_001347828:exon11:c.1471_1472insT:p.A491fs	NA	NA	NA	NA	NA	NA	NA	0.00977654	100153	35	3580	0.002098
15	chr1	115256528	115256528	T	A	exonic	NRAS	nonsynonymous SNV	NRAS:NM_002524:exon3:c.A183T:p.Q61H	NA	NA	NA	NA	rs121913255	ID=COSM585;OCCURENCE=30(skin),6(soft_tissue),27(haematopoietic_and_lymphoid_tissue),3(lung),3(thyroid),4(bone),1(central_nervous_system)	Pathogenic	0.142026	76371	732	5154	0.00145765
18	chr5	112175225	112175225	G	T	exonic	APC	stopgain	APC:NM_001127511:exon14:c.G3880T:p.G1294X,APC:NM_000038:exon16:c.G3934T:p.G1312X,APC:NM_001127510:exon17:c.G3934T:p.G1312X	NA	NA	NA	NA	NA	ID=COSM18817;OCCURENCE=9(large_intestine)	NA	0.0390387	74681	359	9196	0.00120726
19	chr4	153247289	153247289	G	A	exonic	FBXW7	nonsynonymous SNV	FBXW7:NM_001013415:exon9:c.C1159T:p.R387C,FBXW7:NM_018315:exon9:c.C1273T:p.R425C,FBXW7:NM_033632:exon10:c.C1513T:p.R505C,FBXW7:NM_001349798:exon12:c.C1513T:p.R505C	NA	NA	NA	NA	rs149680468	ID=COSM108571,COSM74637,COSM1154290,COSM22975,COSM108572;OCCURENCE=1(lung),30(haematopoietic_and_lymphoid_tissue),4(skin),21(large_intestine),1(biliary_tract),1(pancreas),1(ovary),6(endometrium)	Likely_pathogenic	0.00114976	37237	4	3479	0.00215886
21	chr14	105246551	105246551	C	T	exonic	AKT1	nonsynonymous SNV	AKT1:NM_001014431:exon3:c.G49A:p.E17K,AKT1:NM_005163:exon3:c.G49A:p.E17K,AKT1:NM_001014432:exon4:c.G49A:p.E17K	NA	NA	NA	NA	rs121434592	ID=COSM33765;OCCURENCE=1(haematopoietic_and_lymphoid_tissue),10(thyroid),15(lung),46(meninges),2(NS),1(upper_aerodigestive_tract),12(bone),1(central_nervous_system),1(thymus),16(urinary_tract),4(prostate),13(large_intestine),75(breast),53(skin),15(endometrium),2(ovary),7(soft_tissue)	Pathogenic/Likely_pathogenic	0.0191489	44358	27	1410	0.00532052
21	chr17	7577509	7577509	C	G	exonic	TP53	nonsynonymous SNV	TP53:NM_001126115:exon3:c.G376C:p.E126Q,TP53:NM_001126116:exon3:c.G376C:p.E126Q,TP53:NM_001126117:exon3:c.G376C:p.E126Q,TP53:NM_001276697:exon3:c.G295C:p.E99Q,TP53:NM_001276698:exon3:c.G295C:p.E99Q,TP53:NM_001276699:exon3:c.G295C:p.E99Q,TP53:NM_001126118:exon6:c.G655C:p.E219Q,TP53:NM_000546:exon7:c.G772C:p.E258Q,TP53:NM_001126112:exon7:c.G772C:p.E258Q,TP53:NM_001126113:exon7:c.G772C:p.E258Q,TP53:…	NA	NA	NA	NA	NA	ID=COSM10751,COSM437486,COSM437487;OCCURENCE=1(central_nervous_system),1(large_intestine),4(urinary_tract),1(liver),1(pancreas),2(breast)	NA	0.0105847	71629	21	1984	0.00378336
22	chr17	7578493	7578493	-	G	exonic	TP53	frameshift insertion	TP53:NM_001126115:exon1:c.40_41insC:p.W14fs,TP53:NM_001126116:exon1:c.40_41insC:p.W14fs,TP53:NM_001126117:exon1:c.40_41insC:p.W14fs,TP53:NM_001126118:exon4:c.319_320insC:p.W107fs,TP53:NM_000546:exon5:c.436_437insC:p.W146fs,TP53:NM_001126112:exon5:c.436_437insC:p.W146fs,TP53:NM_001126113:exon5:c.436_437insC:p.W146fs,TP53:NM_001126114:exon5:c.436_437insC:p.W146fs,TP53:NM_001276695:exon5:c.319_320in…	NA	NA	NA	NA	NA	NA	NA	0.00686499	54323	9	1311	0.00444179
23	chr17	7577124	7577124	C	A	exonic	TP53	nonsynonymous SNV	TP53:NM_001126115:exon4:c.G418T:p.V140L,TP53:NM_001126116:exon4:c.G418T:p.V140L,TP53:NM_001126117:exon4:c.G418T:p.V140L,TP53:NM_001276697:exon4:c.G337T:p.V113L,TP53:NM_001276698:exon4:c.G337T:p.V113L,TP53:NM_001276699:exon4:c.G337T:p.V113L,TP53:NM_001126118:exon7:c.G697T:p.V233L,TP53:NM_000546:exon8:c.G814T:p.V272L,TP53:NM_001126112:exon8:c.G814T:p.V272L,TP53:NM_001126113:exon8:c.G814T:p.V272L,TP…	NA	NA	NA	NA	rs121912657	ID=COSM10859,COSM2744536,COSM3773300,COSM212313;OCCURENCE=1(pancreas),5(large_intestine),2(breast),2(ovary),4(lung),1(thyroid),4(upper_aerodigestive_tract),3(oesophagus),2(stomach)	Likely_pathogenic	0.0743707	15255	65	874	0.00857314
23	chr18	48593406	48593406	G	T	exonic	SMAD4	nonsynonymous SNV	SMAD4:NM_005359:exon10:c.G1157T:p.G386V	NA	NA	NA	NA	rs121912580	ID=COSM1172551;OCCURENCE=1(small_intestine),1(large_intestine),1(oesophagus),1(lung)	Likely_pathogenic	0.0918367	14502	108	1176	0.00637671
24	chr7	140481412	140481412	C	T	exonic	BRAF	nonsynonymous SNV	BRAF:NM_004333:exon11:c.G1396A:p.G466R	NA	NA	NA	NA	rs121913353	ID=COSM253328;OCCURENCE=1(skin),1(large_intestine)	Likely_pathogenic	0.00171233	73265	7	4088	0.00183749
25	chr12	25398281	25398281	C	T	exonic	KRAS	nonsynonymous SNV	KRAS:NM_004985:exon2:c.G38A:p.G13D,KRAS:NM_033360:exon2:c.G38A:p.G13D	NA	NA	NA	NA	rs112445441	ID=COSM1140132,COSM532;OCCURENCE=103(haematopoietic_and_lymphoid_tissue),2(pleura),5(cervix),17(gastrointestinal_tract_(site_indeterminate)),2(peritoneum),118(lung),23(thyroid),1(bone),4(upper_aerodigestive_tract),3(oesophagus),1(central_nervous_system),43(stomach),29(pancreas),3(liver),5(urinary_tract),1(genital_tract),3337(large_intestine),21(biliary_tract),23(prostate),17(breast),3(skin),19(sm…	Pathogenic	0.0390852	41451	188	4623	0.00156183
26	chr12	25398285	25398285	C	T	exonic	KRAS	nonsynonymous SNV	KRAS:NM_004985:exon2:c.G34A:p.G12S,KRAS:NM_033360:exon2:c.G34A:p.G12S	NA	NA	NA	NA	rs121913530	ID=COSM1152506,COSM517;OCCURENCE=11(small_intestine),4(skin),3(prostate),1037(large_intestine),65(biliary_tract),6(urinary_tract),91(pancreas),2(liver),1(soft_tissue),4(ovary),14(endometrium),18(thyroid),167(lung),1(penis),4(gastrointestinal_tract_(site_indeterminate)),14(cervix),1(testis),24(haematopoietic_and_lymphoid_tissue),8(stomach),2(oesophagus),7(upper_aerodigestive_tract)	Pathogenic	0.00478278	71079	12	2509	0.00299258
28	chr12	25380275	25380275	T	G	exonic	KRAS	nonsynonymous SNV	KRAS:NM_004985:exon3:c.A183C:p.Q61H,KRAS:NM_033360:exon3:c.A183C:p.Q61H	NA	NA	NA	NA	rs17851045	ID=COSM554,COSM1135364;OCCURENCE=1(ovary),5(endometrium),1(breast),2(skin),2(small_intestine),4(liver),1(kidney),35(pancreas),1(urinary_tract),1(biliary_tract),65(large_intestine),13(lung),1(thyroid),9(haematopoietic_and_lymphoid_tissue)	Pathogenic/Likely_pathogenic	0.00328371	55453	15	4568	0.00164453
30	chr12	25380275	25380275	T	A	exonic	KRAS	nonsynonymous SNV	KRAS:NM_004985:exon3:c.A183T:p.Q61H,KRAS:NM_033360:exon3:c.A183T:p.Q61H	NA	NA	NA	NA	rs17851045	ID=COSM555,COSM1146992;OCCURENCE=3(soft_tissue),2(biliary_tract),31(large_intestine),9(pancreas),3(liver),1(breast),1(stomach),2(cervix),2(haematopoietic_and_lymphoid_tissue),18(lung)	Pathogenic/Likely_pathogenic	0.0528846	22410	22	416	0.0179495
30	chr17	7577539	7577539	G	A	exonic	TP53	nonsynonymous SNV	TP53:NM_001126115:exon3:c.C346T:p.R116W,TP53:NM_001126116:exon3:c.C346T:p.R116W,TP53:NM_001126117:exon3:c.C346T:p.R116W,TP53:NM_001276697:exon3:c.C265T:p.R89W,TP53:NM_001276698:exon3:c.C265T:p.R89W,TP53:NM_001276699:exon3:c.C265T:p.R89W,TP53:NM_001126118:exon6:c.C625T:p.R209W,TP53:NM_000546:exon7:c.C742T:p.R248W,TP53:NM_001126112:exon7:c.C742T:p.R248W,TP53:NM_001126113:exon7:c.C742T:p.R248W,TP53:…	NA	NA	NA	NA	rs121912651	ID=COSM3388183,COSM120007,COSM120006,COSM10656,COSM120005,COSM1640831;OCCURENCE=61(breast),26(skin),9(biliary_tract),144(large_intestine),4(prostate),4(liver),2(kidney),11(pancreas),21(urinary_tract),31(ovary),4(soft_tissue),20(endometrium),20(lung),1(penis),4(thyroid),27(haematopoietic_and_lymphoid_tissue),1(pleura),1(cervix),28(stomach),33(central_nervous_system),45(oesophagus),1(vulva),1(bone)…	Pathogenic	0.0793919	30485	47	592	0.0126384
reference genome version: hg19
*. CLNSIG, clinical significance; AF, allele frequency; DP read depth; MAO, alternate allele molecular observations; MDP, molecular coverage; LOD, limit of detection.

## Sheet: CNV
Patient ID	Gene	Alteration	Ccopy number
17	ERBB2	amplification	19.36
