# Supplementary material for: Clinical Utility of a Cell-Free DNA Assay in Patients With Colorectal Cancer
Source: Front Oncol. 2021 Mar 19;11:589673. doi: 10.3389/fonc.2021.589673 (PMC8017343; doi:10.3389/fonc.2021.589673)
Supplement: Supplementary Table 3 — Genomic alterations in the NED group. [file Table_3.XLSX]

## Sheet: SNV and indel
Supplementary Table 3. Genomic alterations in the NED group.
Patient ID	Chr	Start	End	Ref	Alt	Func.refGene	Gene	ExonicFunc.refGene	AAChange.refGene	1000g2015aug_all	1000g2015aug_eas	ExAC_EAS_MAF	Taiwan_BioBank_MAF	avsnp150	cosmic70	CLNSIG	AF	DP	MAO	MDP	LOD
5	chr20	57484421	57484421	G	A	exonic	GNAS	nonsynonymous SNV	GNAS:NM_001077489:exon7:c.G557A:p.R186H,GNAS:NM_080426:exon7:c.G560A:p.R187H,GNAS:NM_000516:exon8:c.G602A:p.R201H,GNAS:NM_001077488:exon8:c.G605A:p.R202H,GNAS:NM_001309840:exon8:c.G425A:p.R142H,GNAS:NM_001309861:exon8:c.G425A:p.R142H,GNAS:NM_080425:exon8:c.G2531A:p.R844H	NA	NA	0.00023116	NA	rs121913495	ID=COSM94388,COSM27895;OCCURENCE=84(bone),1(oesophagus),5(stomach),2(haematopoietic_and_lymphoid_tissue),5(cervix),1(lung),12(thyroid),15(soft_tissue),3(ovary),12(pituitary),2(kidney),7(liver),81(pancreas),15(biliary_tract),48(large_intestine),1(breast),7(small_intestine)	Pathogenic/Likely_pathogenic	0.00462107	56198	10	2164	0.00346907
33	chr20	57484421	57484421	G	A	exonic	GNAS	nonsynonymous SNV	GNAS:NM_001077489:exon7:c.G557A:p.R186H,GNAS:NM_080426:exon7:c.G560A:p.R187H,GNAS:NM_000516:exon8:c.G602A:p.R201H,GNAS:NM_001077488:exon8:c.G605A:p.R202H,GNAS:NM_001309840:exon8:c.G425A:p.R142H,GNAS:NM_001309861:exon8:c.G425A:p.R142H,GNAS:NM_080425:exon8:c.G2531A:p.R844H	NA	NA	0.00023116	NA	rs121913495	ID=COSM94388,COSM27895;OCCURENCE=84(bone),1(oesophagus),5(stomach),2(haematopoietic_and_lymphoid_tissue),5(cervix),1(lung),12(thyroid),15(soft_tissue),3(ovary),12(pituitary),2(kidney),7(liver),81(pancreas),15(biliary_tract),48(large_intestine),1(breast),7(small_intestine)	Pathogenic/Likely_pathogenic	0.00208333	58703	3	1440	0.00520989
34	chr17	7576881	7576881	G	-	exonic	TP53	frameshift deletion	TP53:NM_001126115:exon5:c.569delC:p.P190fs,TP53:NM_001126116:exon5:c.569delC:p.P190fs,TP53:NM_001126117:exon5:c.569delC:p.P190fs,TP53:NM_001276697:exon5:c.488delC:p.P163fs,TP53:NM_001276698:exon5:c.488delC:p.P163fs,TP53:NM_001276699:exon5:c.488delC:p.P163fs,TP53:NM_001126118:exon8:c.848delC:p.P283fs,TP53:NM_000546:exon9:c.965delC:p.P322fs,TP53:NM_001126112:exon9:c.965delC:p.P322fs,TP53:NM_0011261…	NA	NA	NA	NA	NA	ID=COSM295895,COSM295896;OCCURENCE=1(large_intestine)	NA	0.0335052	60470	52	1552	0.00375313
38	chr17	7578190	7578190	T	C	exonic	TP53	nonsynonymous SNV	TP53:NM_001126115:exon2:c.A263G:p.Y88C,TP53:NM_001126116:exon2:c.A263G:p.Y88C,TP53:NM_001126117:exon2:c.A263G:p.Y88C,TP53:NM_001276697:exon2:c.A182G:p.Y61C,TP53:NM_001276698:exon2:c.A182G:p.Y61C,TP53:NM_001276699:exon2:c.A182G:p.Y61C,TP53:NM_001126118:exon5:c.A542G:p.Y181C,TP53:NM_000546:exon6:c.A659G:p.Y220C,TP53:NM_001126112:exon6:c.A659G:p.Y220C,TP53:NM_001126113:exon6:c.A659G:p.Y220C,TP53:NM_…	NA	NA	NA	NA	rs121912666	ID=COSM99718,COSM3355993,COSM99719,COSM1644277,COSM99720,COSM10758;OCCURENCE=18(oesophagus),1(bone),27(upper_aerodigestive_tract),20(central_nervous_system),12(stomach),12(haematopoietic_and_lymphoid_tissue),1(peritoneum),27(lung),4(endometrium),44(ovary),7(soft_tissue),17(large_intestine),1(biliary_tract),1(prostate),8(liver),5(pancreas),16(urinary_tract),3(small_intestine),33(breast),1(skin)	Pathogenic	0.0016129	40252	3	1860	0.00403521
39	chr17	7577081	7577081	T	A	exonic	TP53	nonsynonymous SNV	TP53:NM_001126115:exon4:c.A461T:p.E154V,TP53:NM_001126116:exon4:c.A461T:p.E154V,TP53:NM_001126117:exon4:c.A461T:p.E154V,TP53:NM_001276697:exon4:c.A380T:p.E127V,TP53:NM_001276698:exon4:c.A380T:p.E127V,TP53:NM_001276699:exon4:c.A380T:p.E127V,TP53:NM_001126118:exon7:c.A740T:p.E247V,TP53:NM_000546:exon8:c.A857T:p.E286V,TP53:NM_001126112:exon8:c.A857T:p.E286V,TP53:NM_001126113:exon8:c.A857T:p.E286V,TP…	NA	NA	NA	NA	rs1057519985	ID=COSM251425,COSM43936;OCCURENCE=1(haematopoietic_and_lymphoid_tissue),1(lung),1(soft_tissue),1(ovary),1(urinary_tract),2(liver),1(skin)	Likely_pathogenic	0.00900901	44637	8	888	0.0084384
39	chr17	7577560	7577560	A	G	exonic	TP53	nonsynonymous SNV	TP53:NM_001126115:exon3:c.T325C:p.S109P,TP53:NM_001126116:exon3:c.T325C:p.S109P,TP53:NM_001126117:exon3:c.T325C:p.S109P,TP53:NM_001276697:exon3:c.T244C:p.S82P,TP53:NM_001276698:exon3:c.T244C:p.S82P,TP53:NM_001276699:exon3:c.T244C:p.S82P,TP53:NM_001126118:exon6:c.T604C:p.S202P,TP53:NM_000546:exon7:c.T721C:p.S241P,TP53:NM_001126112:exon7:c.T721C:p.S241P,TP53:NM_001126113:exon7:c.T721C:p.S241P,TP53:…	NA	NA	NA	NA	rs1057520002	ID=COSM3356966,COSM3356967,COSM984908,COSM44578,COSM984907,COSM984905;OCCURENCE=2(haematopoietic_and_lymphoid_tissue),1(skin),1(urinary_tract),1(endometrium)	Likely_pathogenic	0.00124688	84356	2	1604	0.00363163
40	chr17	7578212	7578212	G	C	exonic	TP53	nonsynonymous SNV	TP53:NM_001126115:exon2:c.C241G:p.R81G,TP53:NM_001126116:exon2:c.C241G:p.R81G,TP53:NM_001126117:exon2:c.C241G:p.R81G,TP53:NM_001276697:exon2:c.C160G:p.R54G,TP53:NM_001276698:exon2:c.C160G:p.R54G,TP53:NM_001276699:exon2:c.C160G:p.R54G,TP53:NM_001126118:exon5:c.C520G:p.R174G,TP53:NM_000546:exon6:c.C637G:p.R213G,TP53:NM_001126112:exon6:c.C637G:p.R213G,TP53:NM_001126113:exon6:c.C637G:p.R213G,TP53:NM_…	NA	NA	NA	NA	rs397516436	ID=COSM707891,COSM44102;OCCURENCE=2(lung),1(central_nervous_system)	Likely_pathogenic	0.00129088	51146	3	2324	0.00250771
40	chr17	7578406	7578406	C	T	exonic	TP53	nonsynonymous SNV	TP53:NM_001126115:exon1:c.G128A:p.R43H,TP53:NM_001126116:exon1:c.G128A:p.R43H,TP53:NM_001126117:exon1:c.G128A:p.R43H,TP53:NM_001276697:exon1:c.G47A:p.R16H,TP53:NM_001276698:exon1:c.G47A:p.R16H,TP53:NM_001276699:exon1:c.G47A:p.R16H,TP53:NM_001126118:exon4:c.G407A:p.R136H,TP53:NM_000546:exon5:c.G524A:p.R175H,TP53:NM_001126112:exon5:c.G524A:p.R175H,TP53:NM_001126113:exon5:c.G524A:p.R175H,TP53:NM_001…	NA	NA	NA	NA	rs28934578	ID=COSM3355994,COSM1640851,COSM99024,COSM99023,COSM10648,COSM99914,COSM99022;OCCURENCE=4(skin),97(breast),9(biliary_tract),321(large_intestine),4(prostate),4(kidney),9(liver),22(pancreas),28(urinary_tract),1(adrenal_gland),65(ovary),1(soft_tissue),9(endometrium),2(salivary_gland),1(penis),18(lung),2(thyroid),35(haematopoietic_and_lymphoid_tissue),4(cervix),62(stomach),70(central_nervous_system),8…	Pathogenic	0.00283197	74872	9	3178	0.00236317
44	chr17	7577539	7577539	G	C	exonic	TP53	nonsynonymous SNV	TP53:NM_001126115:exon3:c.C346G:p.R116G,TP53:NM_001126116:exon3:c.C346G:p.R116G,TP53:NM_001126117:exon3:c.C346G:p.R116G,TP53:NM_001276697:exon3:c.C265G:p.R89G,TP53:NM_001276698:exon3:c.C265G:p.R89G,TP53:NM_001276699:exon3:c.C265G:p.R89G,TP53:NM_001126118:exon6:c.C625G:p.R209G,TP53:NM_000546:exon7:c.C742G:p.R248G,TP53:NM_001126112:exon7:c.C742G:p.R248G,TP53:NM_001126113:exon7:c.C742G:p.R248G,TP53:…	NA	NA	NA	NA	rs121912651	ID=COSM11564,COSM1189381,COSM1189382,COSM1189383;OCCURENCE=3(ovary),1(soft_tissue),1(pancreas),1(large_intestine),1(small_intestine),2(upper_aerodigestive_tract),1(central_nervous_system),2(haematopoietic_and_lymphoid_tissue),2(lung)	Likely_pathogenic	0.00258933	56917	5	1931	0.00388706
47	chr17	7573933	7573933	-	C	exonic	TP53	frameshift insertion	TP53:NM_001126115:exon6:c.697_698insG:p.H233fs,TP53:NM_001276697:exon6:c.616_617insG:p.H206fs,TP53:NM_001126118:exon9:c.976_977insG:p.H326fs,TP53:NM_000546:exon10:c.1093_1094insG:p.H365fs,TP53:NM_001126112:exon10:c.1093_1094insG:p.H365fs,TP53:NM_001276760:exon10:c.976_977insG:p.H326fs,TP53:NM_001276761:exon10:c.976_977insG:p.H326fs	NA	NA	NA	NA	NA	NA	NA	0.00204018	56309	13	6372	0.00164207
48	chr18	48591918	48591918	C	T	exonic	SMAD4	nonsynonymous SNV	SMAD4:NM_005359:exon9:c.C1081T:p.R361C	NA	NA	NA	NA	rs80338963	ID=COSM14140;OCCURENCE=2(oesophagus),5(small_intestine),5(pancreas),1(biliary_tract),10(large_intestine)	Pathogenic	0.00331736	55044	9	2713	0.00276778
51	chr17	7578370	7578370	C	T	splicing	TP53	NA	NA	NA	NA	NA	NA	NA	ID=COSM131535,COSM6901,COSM2744800,COSM131537,COSM3388354,COSM131534,COSM131536;OCCURENCE=4(ovary),1(soft_tissue),2(breast),4(large_intestine),1(liver),2(pancreas),5(oesophagus),1(upper_aerodigestive_tract),1(NS),2(haematopoietic_and_lymphoid_tissue)	Likely_pathogenic	0.00117469	72478	7	5959	0.00168915
57	chr17	7573933	7573933	-	C	exonic	TP53	frameshift insertion	TP53:NM_001126115:exon6:c.697_698insG:p.H233fs,TP53:NM_001276697:exon6:c.616_617insG:p.H206fs,TP53:NM_001126118:exon9:c.976_977insG:p.H326fs,TP53:NM_000546:exon10:c.1093_1094insG:p.H365fs,TP53:NM_001126112:exon10:c.1093_1094insG:p.H365fs,TP53:NM_001276760:exon10:c.976_977insG:p.H326fs,TP53:NM_001276761:exon10:c.976_977insG:p.H326fs	NA	NA	NA	NA	NA	NA	NA	0.00711462	50470	9	1265	0.004603
57	chr5	112175676	112175677	AG	-	exonic	APC	frameshift deletion	APC:NM_001127511:exon14:c.4331_4332del:p.K1444fs,APC:NM_000038:exon16:c.4385_4386del:p.K1462fs,APC:NM_001127510:exon17:c.4385_4386del:p.K1462fs	NA	NA	NA	NA	rs387906234	ID=COSM18873;OCCURENCE=20(large_intestine),1(lung)	Pathogenic	0.0010352	38709	1	966	0.00775899
59	chr18	48593406	48593406	G	T	exonic	SMAD4	nonsynonymous SNV	SMAD4:NM_005359:exon10:c.G1157T:p.G386V	NA	NA	NA	NA	rs121912580	ID=COSM1172551;OCCURENCE=1(small_intestine),1(large_intestine),1(oesophagus),1(lung)	Likely_pathogenic	0.00564175	25142	4	709	0.0105605
reference genome version: hg19
*. CLNSIG, clinical significance; AF, allele frequency; DP read depth; MAO, alternate allele molecular observations; MDP, molecular coverage; LOD, limit of detection.

## Sheet: CNV
Patient ID	Gene	Alteration	Copy number
51	FGFR3	deletion	0
