# Supplementary material for: Clinical Utility of a Cell-Free DNA Assay in Patients With Colorectal Cancer
Source: Front Oncol. 2021 Mar 19;11:589673. doi: 10.3389/fonc.2021.589673 (PMC8017343; doi:10.3389/fonc.2021.589673)
Supplement: Supplementary Table 4 — Features of TP53 mutations in the NED group. [file Table_4.XLSX]

## Sheet: 工作表1
Supplementary Table 4. Features of TP53 mutations in the NED group.
Patient ID	cDNA_Variant	HG19_Variant	NG_017013.2_Variant_	SNP_ID	Transcript_t1_NM_000546.5	Transcript_t2_NM_001126112.2	Transcript_t3_NM_001126114.2	Transcript_t4_NM_001126113.2	Transcript_t5_NM_001126115.1	Transcript_t6_NM_001126116.1	Transcript_t7_NM_001126117.1	Transcript_t8_NM_001126118.1	Protein_P1_TP53_alpha	Protein_P3_TP53_beta	Protein_P4_TP53_gamma	Protein_P8_delta40_TP53_alpha	Protein_P9_delta_40_TP53_beta	Protein_P10_delta_40_TP53_gamma	Protein_P5_delta_133_TP53_alpha	Protein_P6_delta_133_TP53_beta	Protein_P7_delta_133_TP53_gamma	Protein_P11_delta160_TP53_alpha	Protein_P12_delta160_TP53_beta	Protein_P13_delta160_TP53_gamma	Records_Number	Variant_Classification	Variant_Type	Comment_1_Frequency	Comment_2_Activity	Comment_3_Isoforms	Comment_4_prediction	Comment_5_Outliers	Comment_6_Splicing	Comment_7_Sequence	Comment_9_SNP	Comment_10_Population	Pathogenicity	Final_Comment	HG18_Variant	HG38_Variant	UMD_ID	COSMIC_ID	HG19_Start	HG19_End	HG18_Start	HG18_End	Exon:Intron_Start	Exon:Intron_End	Start_cDNA
34	c.965del	chr17:g.7576881del	NG_017013.2:g.18988del	-	c.965del	c.965del	c.965del	c.965del	c.569del	c.569del	c.569del	c.848del	LRG_321p1:p.(P322Hfs*23)	LRG_321p3:p.(P322Hfs*29)	LRG_321p4:p.(P322Hfs*21)	LRG_321p8:p.(P283Hfs*23)	LRG_321p9:p.(P283Hfs*29)	LRG_321p10:p.(P283Hfs*21)	LRG_321p5:p.(P190Hfs*23)	LRG_321p6:p.(P190Hfs*29)	LRG_321p7:p.(P190Hfs*21)	LRG_321p11:p.(P163Hfs*23)	LRG_321p12:p.(P163Hfs*29)	LRG_321p12:p.(P163Hfs*29)	10	Frameshift	DEL	Very frequent (Indel)	No_Data	This mutation targets 12 TP53 isoforms	No_Data	No_Data	No_Data	None	No_Data	No_Data	Pathogenic	Multiple lines of computational evidence support a deleterious effect on TP53	chr17:g.7517606del	chr17:g.7673563del	UMD_30076	-	7576881	7576881	7517606	7517606	9	9	965
38	c.659A>G	chr17:g.7578190A>G	NG_017013.2:g.17679A>G	rs121912666	c.659A>G	c.659A>G	c.659A>G	c.659A>G	c.263A>G	c.263A>G	c.263A>G	c.542A>G	LRG_321p1:p.Y220C	LRG_321p3:p.Y220C	LRG_321p4:p.Y220C	LRG_321p8:p.Y181C	LRG_321p9:p.Y181C	LRG_321p10:p.Y181C	LRG_321p5:p.Y88C	LRG_321p6:p.Y88C	LRG_321p7:p.Y88C	LRG_321p11:p.Y61C	LRG_321p12:p.Y61C	LRG_321p12:p.Y61C	1261	Missense	SNV	Very frequent (SNV)	Inactive	This mutation targets 12 TP53 isoforms	Partial_damaging	No_Data	No_Data	None	No_Data	gnomAD;AF=0.00001	Pathogenic	Published research as well as database analysis provide sufficient evidence for classification of this variant as pathogenic.	chr17:g.7518915A>G	chr17:g.7674872A>G	UMD_36	COSM10758	7578190	7578190	7518915	7518915	6	6	659
39	c.857A>T	chr17:g.7577081A>T	NG_017013.2:g.18788A>T	-	c.857A>T	c.857A>T	c.857A>T	c.857A>T	c.461A>T	c.461A>T	c.461A>T	c.740A>T	LRG_321p1:p.E286V	LRG_321p3:p.E286V	LRG_321p4:p.E286V	LRG_321p8:p.E247V	LRG_321p9:p.E247V	LRG_321p10:p.E247V	LRG_321p5:p.E154V	LRG_321p6:p.E154V	LRG_321p7:p.E154V	LRG_321p11:p.E127V	LRG_321p12:p.E127V	LRG_321p12:p.E127V	30	Missense	SNV	Not frequent (SNV)	Inactive	This mutation targets 12 TP53 isoforms	Partial_damaging	No_Data	No_Data	None	No_Data	No_Data	Pathogenic	Multiple lines of computational evidence support a deleterious effect on TP53	chr17:g.7517806A>T	chr17:g.7673763A>T	UMD_8366	COSM43936	7577081	7577081	7517806	7517806	8	8	857
39	c.721T>C	chr17:g.7577560T>C	NG_017013.2:g.18309T>C	-	c.721T>C	c.721T>C	c.721T>C	c.721T>C	c.325T>C	c.325T>C	c.325T>C	c.604T>C	LRG_321p1:p.S241P	LRG_321p3:p.S241P	LRG_321p4:p.S241P	LRG_321p8:p.S202P	LRG_321p9:p.S202P	LRG_321p10:p.S202P	LRG_321p5:p.S109P	LRG_321p6:p.S109P	LRG_321p7:p.S109P	LRG_321p11:p.S82P	LRG_321p12:p.S82P	LRG_321p12:p.S82P	33	Missense	SNV	Not frequent (SNV)	Inactive	This mutation targets 12 TP53 isoforms	Partial_damaging	No_Data	No_Data	None	No_Data	gnomAD;AF=0	Pathogenic	Multiple lines of computational evidence support a deleterious effect on TP53	chr17:g.7518285T>C	chr17:g.7674242T>C	UMD_2875	COSM44578	7577560	7577560	7518285	7518285	7	7	721
40	c.637C>G	chr17:g.7578212C>G	NG_017013.2:g.17657C>G	-	c.637C>G	c.637C>G	c.637C>G	c.637C>G	c.241C>G	c.241C>G	c.241C>G	c.520C>G	LRG_321p1:p.R213G	LRG_321p3:p.R213G	LRG_321p4:p.R213G	LRG_321p8:p.R174G	LRG_321p9:p.R174G	LRG_321p10:p.R174G	LRG_321p5:p.R81G	LRG_321p6:p.R81G	LRG_321p7:p.R81G	LRG_321p11:p.R54G	LRG_321p12:p.R54G	LRG_321p12:p.R54G	15	Missense	SNV	Not frequent (SNV)	Inactive	This mutation targets 12 TP53 isoforms	Partial_damaging	No_Data	No_Data	None	No_Data	No_Data	Pathogenic	Multiple lines of computational evidence support a deleterious effect on TP53	chr17:g.7518937C>G	chr17:g.7674894C>G	UMD_6421	COSM44102	7578212	7578212	7518937	7518937	6	6	637
40	c.524G>A	chr17:g.7578406G>A	NG_017013.2:g.17463G>A	rs28934578	c.524G>A	c.524G>A	c.524G>A	c.524G>A	c.128G>A	c.128G>A	c.128G>A	c.407G>A	LRG_321p1:p.R175H	LRG_321p3:p.R175H	LRG_321p4:p.R175H	LRG_321p8:p.R136H	LRG_321p9:p.R136H	LRG_321p10:p.R136H	LRG_321p5:p.R43H	LRG_321p6:p.R43H	LRG_321p7:p.R43H	LRG_321p11:p.R16H	LRG_321p12:p.R16H	LRG_321p12:p.R16H	3428	Missense	SNV	Very frequent (SNV)	Inactive	This mutation targets 12 TP53 isoforms	Partial_damaging	No_Data	No_Data	None	No_Data	gnomAD;AF=0	Pathogenic	Published research as well as database analysis provide sufficient evidence for classification of this variant as pathogenic.	chr17:g.7519131G>A	chr17:g.7675088G>A	UMD_3	COSM10648	7578406	7578406	7519131	7519131	5	5	524
44	c.742C>G	chr17:g.7577539C>G	NG_017013.2:g.18330C>G	-	c.742C>G	c.742C>G	c.742C>G	c.742C>G	c.346C>G	c.346C>G	c.346C>G	c.625C>G	LRG_321p1:p.R248G	LRG_321p3:p.R248G	LRG_321p4:p.R248G	LRG_321p8:p.R209G	LRG_321p9:p.R209G	LRG_321p10:p.R209G	LRG_321p5:p.R116G	LRG_321p6:p.R116G	LRG_321p7:p.R116G	LRG_321p11:p.R89G	LRG_321p12:p.R89G	LRG_321p12:p.R89G	89	Missense	SNV	Frequent (SNV)	Inactive	This mutation targets 12 TP53 isoforms	Partial_damaging	No_Data	No_Data	None	No_Data	No_Data	Pathogenic	Multiple lines of computational evidence support a deleterious effect on TP53	chr17:g.7518264C>G	chr17:g.7674221C>G	UMD_1007	COSM11564	7577539	7577539	7518264	7518264	7	7	742
47	c.1093_1094insG	chr17:g.7573934_7573933insG	NG_017013.2:g.21935_21936insG	-	c.1093_1094insG	c.1093_1094insG	c.*200_*201insG	c.*112_*113insG	c.697_698insG	c.*200_*201insG	c.*112_*113insG	c.976_977insG	LRG_321p1:p.(H365Rfs*17)	LRG_321p3:p.(=)	LRG_321p4:p.(=)	LRG_321p8:p.(H326Rfs*17)	LRG_321p9:p.(=)	LRG_321p10:p.(=)	LRG_321p5:p.(H233Rfs*17)	LRG_321p6:p.(=)	LRG_321p7:p.(=)	LRG_321p11:p.(H206Rfs*17)	LRG_321p12:p.(=)	LRG_321p13:p.(=)	0	Frameshift	INS	This variant has never been identified in human cancer	No_Data	This mutation targets 4 TP53 isoforms	No_Data	No_Data	No_Data	None	No_Data	No_Data	Pathogenic	Multiple lines of computational evidence support a deleterious effect on TP53	chr17:g.7514659_7514658insG	chr17:g.7670616_7670615insG	-	-	7573934	7573933	7514659	7514658	10	10	1093
51	c.559+1G>A	chr17:g.7578370G>A	NG_017013.2:g.17499G>A	-	c.559+1G>A	c.559+1G>A	c.559+1G>A	c.559+1G>A	c.163+1G>A	c.163+1G>A	c.163+1G>A	c.442+1G>A	LRG_321p1:p.?	LRG_321p3:p.?	LRG_321p4:p.?	LRG_321p8:p.?	LRG_321p9:p.?	LRG_321p10:p.?	LRG_321p5:p.?	LRG_321p6:p.?	LRG_321p7:p.?	LRG_321p11:p.?	LRG_321p12:p.?	LRG_321p12:p.?	108	Splice_Site	SNV	Frequent (SNV)	No_Data	This mutation targets 12 TP53 isoforms	No_Data	No_Data	Splice_Site defect (-1/+1 or -2/+2); high probability	None	No_Data	No_Data	Pathogenic	Published research as well as database analysis provide sufficient evidence for classification of this variant as pathogenic.	chr17:g.7519095G>A	chr17:g.7675052G>A	UMD_89	COSM6901	7578370	7578370	7519095	7519095	Intron_05_SD	Intron_05_SD	559+1
57	c.1093_1094insG	chr17:g.7573934_7573933insG	NG_017013.2:g.21935_21936insG	-	c.1093_1094insG	c.1093_1094insG	c.*200_*201insG	c.*112_*113insG	c.697_698insG	c.*200_*201insG	c.*112_*113insG	c.976_977insG	LRG_321p1:p.(H365Rfs*17)	LRG_321p3:p.(=)	LRG_321p4:p.(=)	LRG_321p8:p.(H326Rfs*17)	LRG_321p9:p.(=)	LRG_321p10:p.(=)	LRG_321p5:p.(H233Rfs*17)	LRG_321p6:p.(=)	LRG_321p7:p.(=)	LRG_321p11:p.(H206Rfs*17)	LRG_321p12:p.(=)	LRG_321p13:p.(=)	0	Frameshift	INS	This variant has never been identified in human cancer	No_Data	This mutation targets 4 TP53 isoforms	No_Data	No_Data	No_Data	None	No_Data	No_Data	Pathogenic	Multiple lines of computational evidence support a deleterious effect on TP53	chr17:g.7514659_7514658insG	chr17:g.7670616_7670615insG	-	-	7573934	7573933	7514659	7514658	10	10	1093
[truncated: 81 more columns]
